# Supplementary material for: Silk Fibroin-Induced Gadolinium-Functionalized Gold Nanoparticles for MR/CT Dual-Modal Imaging-Guided Photothermal Therapy
Source: J Funct Biomater. 2022 Jun 22;13(3):87. doi: 10.3390/jfb13030087 (PMC9326592; doi:10.3390/jfb13030087)
Supplement: Supplementary file 1 [file jfb-13-00087-s001.zip]

Archive with 1 entries (1 files):
- jfb-1748238-supplementary.pdf
